# Supplementary material for: The mutagenic forces shaping the genomic landscape of lung cancer in never smokers
Source: medRxiv. 2024 May 17:2024.05.15.24307318. Preprint. [Version 1] doi: 10.1101/2024.05.15.24307318 (PMC11118654; doi:10.1101/2024.05.15.24307318)
Supplement: Supplement 3 — Supplementary Table 1. Clinical characteristics of the Sherlock-Lung never-smoking lung cancer cohort by histology. Supplementary Table 2. Mutational profiles for SBS de novo extracted mutational signatures using the SBS-288 mutational context. Supplementary Table 3. Mutational profiles for ID de novo extracted mutational signatures using the ID-83 mutational context. Supplementary Table 4. Mutational profiles for DBS de novo extracted mutational signatures using the DBS-78 mutational context. Supplementary Table 5. Mutational profiles for CN de novo extracted mutational signatures using the CN-68 mutational context. Supplementary Table 6. Mutational profiles for SV de novo extracted mutational signatures using the SV-38 mutational context. Supplementary Table 7. Decomposition of SBS de novo mutational signatures into COSMICv3.4 reference signatures. Supplementary Table 8. Decomposition of ID de novo mutational signatures into COSMICv3.4 reference signatures. Supplementary Table 9. Decomposition of DBS de novo mutational signatures into COSMICv3.4 reference signatures. Supplementary Table 10. Decomposition of CN de novo mutational signatures into COSMICv3.4 reference signatures. Supplementary Table 11. Decomposition of SV de novo mutational signatures into COSMICv3.4 reference signatures. Supplementary Table 12. Associations of passive smoking and pollution with genomic features adjusted by genetic ancestry principal components. Supplementary Table 13. dbGaP and EGA unique identifiers for the publicly available datasets included as part of the analyzed LCINS cohort. [file media-3.xlsx]

## Sheet: Supplementary Table 1
Supplementary Table 1. Clinical characteristics of the Sherlock-Lung never-smoking lung cancer cohort by histology
Histology		Adenocarcinoma	Carcinoid	Squamous carcinoma	Adenosquamous carcinoma	Large cell carcinoma	Other	TOTAL	% TOTAL
Total cases		737	61	31	13	5	24	871
Sex	Female	603	44	14	6	4	17	688	0.789897
	Male	134	17	17	7	1	7	183	0.210103
Age at diagnosis (years)	<50	74	16	1	1	0	4	96	0.110218
	≥50, <60	147	14	3	2	0	5	171	0.196326
	≥60, <70	262	15	12	7	0	8	304	0.349024
	≥70	251	15	14	3	5	4	292	0.335247
	Missing	3	1	1	0	0	3	8	0.00918485
Second hand smoke exposure	Yes	232	5	4	4	0	5	250	0.287026
	No	168	26	5	2	0	7	208	0.238806
	Missing	337	30	22	7	5	12	413	0.474168
Ancestry super-sample	EUR	379	60	21	6	5	17	488	0.560276
	EAS	328	1	6	7	0	7	349	0.400689
	Other	30	0	4	0	0	0	34	0.0390356
Gegraphical region	NA/EU	426	60	24	6	5	20	541	0.621125
	AS	291	1	6	7	0	4	309	0.354765
	Other	20	0	1	0	0	0	21	0.0241102
Country	Azerbaijan	1	0	0	0	0	0	1	0.00114811
	Canada	141	29	3	0	0	10	183	0.210103
	Czech Republic	15	3	5	0	1	2	26	0.0298507
	France	52	0	0	0	0	1	53	0.0608496
	Hong Kong	111	0	0	1	0	1	113	0.129736
	Italy	22	3	0	0	0	0	25	0.0287026
	Philippines	1	0	0	0	0	0	1	0.00114811
	Poland	21	5	2	0	3	1	32	0.0367394
	Portugal	1	0	0	0	0	0	1	0.00114811
	Romania	20	2	4	0	1	0	27	0.0309989
	Russia	71	0	9	6	0	2	88	0.101033
	Serbia	13	3	1	0	0	1	18	0.0206659
	South Korea	10	0	0	0	0	0	10	0.0114811
	Spain	4	1	0	0	0	0	5	0.00574053
	Taipei	169	1	6	6	0	3	185	0.2124
	Tunisia	1	0	0	0	0	0	1	0.00114811
	United States	66	14	0	0	0	3	83	0.0952928
	Uzbekistan	0	0	1	0	0	0	1	0.00114811
	Missing	18	0	0	0	0	0	18	0.0206659

## Sheet: Supplementary Table 2
Supplementary Table 2. Mutational profiles for SBS de novo extracted mutational signatures using the SBS-288 mutational context
MutationType	SBS288A	SBS288B	SBS288C	SBS288D	SBS288E	SBS288F	SBS288G	SBS288H	SBS288I	SBS288J	SBS288K
T:A[C>A]A	0.00746781	0.00025012	0.00656844	0.0015876	0.00925322	0.00121927	0.0105968	0.00046914	0.00022286	0.00111574	0.00097172
T:A[C>A]C	0.00491958	7.581e-05	0.00521163	0.00086077	0.00909673	0.00075342	0.00185071	0.00096622	0.00128015	0.0008846	0.00108494
T:A[C>A]G	0.00298348	3.413e-05	0.0014018	4.261e-05	0.00069952	0.00045636	0.00033332	2.491e-05	6.871e-05	8.573e-05	8.972e-05
T:A[C>A]T	0.00486027	0.00016026	0.00238402	0.00096222	0.00798011	0.00020718	0.00425721	0.0001695	5.041e-05	0.0004456	0.00104858
T:A[C>G]A	0.00198014	0.00080717	0.00044248	0.00473715	0.00249031	7.236e-05	0.00053299	0.00040413	0.00037062	0.00025701	0.00051297
T:A[C>G]C	0.00068143	0.00017693	0.00125244	0.00326106	0.00092673	9.892e-05	0.00076632	0.00041928	9.859e-05	0.00018838	6.324e-05
T:A[C>G]G	0.00060276	7.421e-05	0.00012452	0.00078541	0.00062278	1.016e-05	1.96e-05	3.49e-05	0.00017547	0.00021536	9.866e-05
T:A[C>G]T	0.00090949	0.00081305	0.0006647	0.00448481	0.00243407	0.00021305	0.00103101	0.00035574	0.00025553	0.00016148	0.00050497
T:A[C>T]A	0.00157208	0.00081369	0.00803915	0.002072	0.00656993	0.00440142	0.00090408	0.00180387	0.00280638	0.00068036	0.00189214
T:A[C>T]C	0.0006043	0.00031188	0.00549317	0.00091081	0.00294396	0.00243528	0.00101135	0.00061366	0.00139286	0.00075591	0.00137187
T:A[C>T]G	2.753e-05	0.00054173	0.0077295	0.0018497	0.00134351	0.00167364	0.00131218	0.00093426	0.0368899	0.00155865	0.00193887
T:A[C>T]T	0.00072705	0.00014052	0.00520527	0.00138187	0.00661218	0.00132078	0.00074843	0.00157479	0.00207558	0.00021694	0.00155911
T:A[T>A]A	0.00117083	7.317e-05	0.00304873	0.00043357	0.00235684	0.00523304	0.00041718	0.00062793	0.00021219	0.0103529	0.00047356
T:A[T>A]C	7.534e-05	0.00010169	0.00333262	2.869e-05	0.00347994	0.00425969	0.00038014	0.00024758	0.00078316	0.00192573	0.00013017
T:A[T>A]G	0.00129707	0.0001109	0.00294278	5.89e-06	0.00206865	0.00384045	0.00050692	0.00016843	0.00051699	0.0123021	0.00027174
T:A[T>A]T	0.00018939	0.00020154	0.00252457	0.00035933	0.00441774	0.00463586	0.00121113	0.00081963	0.0033362	0.00226959	0.00185243
T:A[T>C]A	0.00290711	0.00045478	0.00631201	0.00457912	0.00093832	0.0230649	0.00042039	0.00054314	0.00237558	0.00826046	0.00012203
T:A[T>C]C	5e-07	0.00014634	0.00214688	0.0020058	0.00219831	0.00528878	0.00017412	0.0001782	0.00077643	0.00052672	0.00073925
T:A[T>C]G	0.00211004	0.00049613	0.00353019	0.00292954	0.00092289	0.0141835	0.00038476	1.532e-05	0.00116767	0.00224867	0.0001563
T:A[T>C]T	0.00018909	0.00039172	0.0074828	0.00351665	0.00386195	0.0170075	0.00094731	9.787e-05	0.00213098	0.00131619	0.0006018
T:A[T>G]A	0.00012088	5.583e-05	0.00051992	0.00229442	0.00040765	0.0014153	0.00041754	8.286e-05	0.00031647	0.0010125	0.00049194
T:A[T>G]C	1.372e-05	5.54e-06	0.00052293	0.00084678	0.0002172	0.00105047	0.00012564	0.00014116	9.827e-05	6.718e-05	0.00068818
T:A[T>G]G	0.00026697	9.95e-06	0.00072126	0.00156517	0.00118685	0.00022783	0.00023674	0.00016399	0.00019973	0.00072792	0.00052315
T:A[T>G]T	7.7e-06	4.077e-05	0.00095497	0.00160157	0.00067039	0.00061127	0.00019622	0.00017824	0.00043008	0.00053396	0.00497924
T:C[C>A]A	0.0132236	0.00058823	0.00105668	0.001497	0.00340006	0.00022381	0.00721847	0.00021721	0.00037674	0.00063198	0.0013467
T:C[C>A]C	0.0126961	0.00025817	0.00209719	0.00169837	0.00290845	0.00023256	0.00196002	0.00014535	0.0002899	0.00067877	0.00050626
T:C[C>A]G	0.00408605	7.038e-05	0.00046059	5.58e-06	2.858e-05	0.00028027	0.0007018	8.605e-05	0.00014242	7.67e-06	0.00013016
T:C[C>A]T	0.0104184	0.00027508	1.013e-05	0.00070407	0.00330163	0.00084494	0.00485193	0.00064631	0.00051085	0.00038313	0.00237635
T:C[C>G]A	0.00189301	0.00110547	0.00091755	0.00321683	0.00016221	0.000197	0.00037725	0.00011043	8.7e-07	0.00014428	0.00011775
T:C[C>G]C	0.00154613	0.00039233	0.00094033	0.00319234	0.00032365	0.00053482	0.00042843	4.41e-05	0.00012853	4.021e-05	0.0002157
T:C[C>G]G	0.00087243	0.00011269	0.00010232	0.00072072	2.913e-05	0.00014507	2.443e-05	1.708e-05	0.00024155	8.029e-05	9.452e-05
T:C[C>G]T	0.00136737	0.00130888	0.00143248	0.0044542	0.00071199	0.00025273	0.00059262	4.448e-05	9.599e-05	0.00038167	0.00051311
T:C[C>T]A	0.0024809	0.00149225	0.00887456	0.00331926	0.00117011	0.00117511	0.00075726	0.00428889	0.00210654	0.00139248	0.00104151
T:C[C>T]C	0.0017154	3.745e-05	0.00823333	0.0027756	0.00092255	0.00176911	0.0011441	0.00211626	0.0013608	0.00187133	0.00135436
T:C[C>T]G	0.00043257	0.00078391	0.00490543	0.00183948	0.000623	0.00089796	0.00132422	0.00155214	0.0189842	0.00050932	0.00162184
T:C[C>T]T	0.00259281	0.00026507	0.00673565	0.00163186	0.0049378	0.00221051	0.00105598	0.00335927	0.00157724	0.00195345	0.00173055
T:C[T>A]A	0.00204117	4.011e-05	6.508e-05	0.00103802	0.00017776	0.00038178	7.36e-05	0.00026577	4.664e-05	0.0178628	0.0002255
T:C[T>A]C	0.00120701	1.724e-05	0.00123675	0.00070566	0.00287718	0.00059263	0.00027723	0.00046621	0.00016108	0.00899579	0.00138776
T:C[T>A]G	0.00399555	0.00012991	0.00025025	0.00104465	1.154e-05	0.00019301	0.00017298	0.00027629	0.00055446	0.0249731	0.00061795
T:C[T>A]T	0.00150434	4.804e-05	0.0004919	0.00128817	0.00352136	0.00018143	0.00020251	0.00053726	4.494e-05	0.00991235	0.00410778
T:C[T>C]A	0.00172738	0.00013517	0.00082293	0.00264207	4.542e-05	0.00636481	0.00028472	0.00034099	0.00054101	0.00140633	0.00097833
T:C[T>C]C	0.00014747	1.013e-05	0.0003736	0.00245906	0.00246556	0.00305066	0.00041472	0.00046395	0.00052871	0.00075648	0.00467429
T:C[T>C]G	0.00156402	0.00018795	0.00035823	0.0027666	0.00015951	0.00580035	8.718e-05	0.00027525	0.0009569	0.00076033	0.00347014
T:C[T>C]T	0.00073488	0.0002571	0.0005616	0.00277624	0.00108475	0.00447351	0.00018135	2.204e-05	0.00081041	0.0008241	0.00893863
T:C[T>G]A	0.00023949	4.05e-05	0.00047434	0.00121702	0.00017783	0.00059047	0.0002101	0.00011367	0.00018594	0.00054988	0.0004534
T:C[T>G]C	0.00012292	1.928e-05	0.0006796	0.00115751	0.00014262	0.00069316	2.108e-05	0.00013037	0.00034176	0.00031405	0.00310242
T:C[T>G]G	0.00066402	0.00017894	0.00052938	0.00193664	0.00059193	0.00074628	0.00013784	6.505e-05	0.00029552	0.00062678	0.00191844
T:C[T>G]T	0.00032173	0.0001188	0.0007967	0.00070832	6e-07	0.000453	0.00016242	0.00018772	0.00022967	5.196e-05	0.0260677
T:G[C>A]A	0.00447984	0.00031452	0.00265409	0.00018166	0.00096403	0.00088184	0.0194019	0.00056998	0.00062686	0.00031454	0.00051659
T:G[C>A]C	0.00660504	1.423e-05	0.00345939	0.0013399	0.00190806	0.00014879	0.0030329	0.00071206	0.00051009	0.00133871	0.00065537
T:G[C>A]G	0.00278152	2.096e-05	0.00129285	0.00014926	9.85e-06	0.00018798	0.00110729	0.00013485	0.00010407	0.00011783	8.664e-05
T:G[C>A]T	0.0029212	0.00030706	0.00094764	0.00096695	0.00213832	0.00034248	0.0104184	0.00016778	0.00023046	0.00012995	0.00029617
T:G[C>G]A	0.00125109	0.00028244	0.00047978	0.00223547	0.00029973	0.00014344	0.00022519	0.00030006	0.00010928	0.00013239	0.00024331
T:G[C>G]C	0.0012087	7.485e-05	0.00062434	0.00249404	0.000318	0.00028515	5.775e-05	0.00046285	0.00046555	0.0003288	0.00024738
T:G[C>G]G	0.0006576	3.984e-05	0.00010985	0.0003711	9.526e-05	8.828e-05	4.269e-05	5.035e-05	8.242e-05	1.664e-05	1.808e-05
T:G[C>G]T	0.00088646	0.00053321	0.00049011	0.00294612	0.00069059	8.137e-05	0.00019186	0.00020285	0.00013215	0.0002159	0.00032281
T:G[C>T]A	0.0009618	0.00086675	0.00839889	0.00454413	0.00020725	0.00399354	0.00185873	0.00177822	0.00133536	0.00011047	0.00092245
T:G[C>T]C	0.00058877	0.0003908	0.0074265	0.00208813	0.0006805	0.00537367	0.00112245	0.0011238	0.00229098	0.00058399	0.00162922
T:G[C>T]G	1.977e-05	0.00081343	0.00603842	0.00179465	0.00014422	0.00249136	0.00171547	0.00103	0.0272327	0.00050846	0.00168577
T:G[C>T]T	0.00051396	0.00025049	0.00568897	0.00141806	0.00273138	0.00418192	0.00151648	0.00168886	0.00175651	0.00038052	0.00110449
T:G[T>A]A	0.00166357	6.719e-05	0.00045011	0.00019173	0.00079471	0.00089354	0.00016089	8.97e-06	0.000176	0.00816629	0.00015034
T:G[T>A]C	0.00048149	5.349e-05	0.0010763	0.00026027	0.0013992	0.00126512	0.00030154	0.00015367	0.00038144	0.00160172	0.00051429
T:G[T>A]G	0.00212885	4.842e-05	0.00089374	0.00046465	0.00086129	0.00086599	0.00021629	0.00026556	2.33e-06	0.00678692	0.00022844
T:G[T>A]T	0.00090244	5.204e-05	0.00048172	0.000811	0.00278361	0.0006908	6.34e-06	3.655e-05	0.00031331	0.00222046	0.00120606
T:G[T>C]A	0.00110328	0.00021699	0.00199222	0.00237375	0.00041033	0.010895	0.00020366	5.623e-05	0.00153589	0.00101079	0.00089293
T:G[T>C]C	1.212e-05	1.97e-05	0.00121432	0.00171565	0.00080258	0.00424359	0.00035333	0.00048291	0.00115405	0.00032009	0.0013125
T:G[T>C]G	0.00073402	8.014e-05	0.00075971	0.00268689	0.00017799	0.0073003	0.00017486	0.00051253	0.00047029	0.00033339	0.00042126
T:G[T>C]T	7.369e-05	0.00019956	0.00258279	0.00208605	0.00202323	0.00871212	0.00018518	3.805e-05	0.00149929	0.00045738	0.00192789
T:G[T>G]A	0.00016343	2.625e-05	0.00023345	0.0011455	0.00019875	0.00030519	1.807e-05	5.534e-05	3.147e-05	0.00043437	0.00045028
T:G[T>G]C	8.93e-06	1.026e-05	8.76e-05	0.00092714	0.00016772	0.00027392	0.00010117	9.864e-05	0.00014961	2.069e-05	0.00038696
T:G[T>G]G	0.00040252	4.232e-05	0.00045928	0.00136276	0.00083416	0.00027532	0.0002166	7.968e-05	9.304e-05	0.00018045	0.0006027
T:G[T>G]T	4.02e-05	2.853e-05	0.00021095	0.00133827	0.0002923	0.00027035	0.00016057	0.00012523	0.0004939	5.524e-05	0.00623504
T:T[C>A]A	0.00559448	0.00691713	0.00349808	0.00094886	0.00366485	0.00017536	0.014207	0.00177034	0.00047043	0.00094328	0.00095387
T:T[C>A]C	0.00773878	0.00330415	0.00721179	0.00209708	0.00236432	0.0002463	0.00909701	3.877e-05	0.00040196	0.00090994	0.00081422
T:T[C>A]G	0.00157836	0.00057739	0.0015085	7.618e-05	2.746e-05	0.00015083	0.0015462	5.992e-05	0.00024284	0.00033879	9.047e-05
T:T[C>A]T	0.00506472	0.0028591	0.0018026	0.00095786	0.00324964	0.00059757	0.0211968	0.00278878	0.00203301	0.00078746	0.00198653
T:T[C>G]A	0.0004709	0.0474182	8.333e-05	0.00047611	0.00066576	0.00025128	0.00070681	0.00393435	0.00011878	0.00037461	0.00010184
T:T[C>G]C	0.00128261	0.010224	0.00113858	0.00475736	0.00050002	2.343e-05	0.00070964	0.00068065	2.21e-06	0.00022623	0.00060002
T:T[C>G]G	0.00037937	0.00191564	6.378e-05	0.00027677	0.00012974	0.00016655	2.007e-05	9.1e-06	8.176e-05	1.91e-05	0.0001811
T:T[C>G]T	0.00045914	0.04991	0.00083743	0.00482871	0.00129424	0.00024788	0.00167232	0.00316749	0.00044675	0.00068128	0.00121956
T:T[C>T]A	0.00061781	0.0440552	0.00117313	7.63e-06	0.00019186	0.00234959	0.00050934	0.0658546	0.00036568	0.00068129	0.00104024
T:T[C>T]C	0.00089379	0.00715328	0.00902048	0.00294449	0.00124771	0.00164506	0.00224279	0.0171198	0.00227448	0.00106818	0.00160226
T:T[C>T]G	0.00010864	0.00495404	0.00257321	0.00062239	0.00021462	0.00038352	0.00028416	0.00788825	0.0150372	0.00027053	0.0010758
T:T[C>T]T	0.00135079	0.0147622	0.00225685	0.00209017	0.00340314	0.00070417	0.00028626	0.0408518	0.00302327	0.00051054	0.00123077
T:T[T>A]A	0.00143841	1.579e-05	0.00069432	0.00150615	0.00155745	0.00211856	0.0008893	0.00077134	0.00278101	0.0102079	0.00210784
T:T[T>A]C	0.00031442	0.00018283	0.00110063	0.0004652	0.00325248	0.00135136	0.00037455	7.025e-05	3.993e-05	0.00359458	0.0003383
T:T[T>A]G	0.00116758	7.428e-05	0.00058823	0.00041991	0.00083351	0.00063319	0.0001992	4.499e-05	0.00010045	0.00912221	8.412e-05
T:T[T>A]T	0.00080967	0.00014592	0.00127547	0.00149111	0.0050614	0.00138301	0.00108606	9.937e-05	0.00052155	0.00446238	0.00139367
T:T[T>C]A	0.0009011	0.00012253	0.00142463	0.00278575	0.00066796	0.010771	0.00068339	0.00038158	0.00083132	0.00134105	0.00067731
T:T[T>C]C	4.09e-06	1.785e-05	0.00045814	0.00281653	0.00172944	0.00354228	0.00053901	0.00047316	0.00168652	0.00038298	0.00165809
T:T[T>C]G	0.0007257	6.295e-05	0.00054605	0.00158934	9.364e-05	0.00506121	0.00022333	0.00032009	0.00047475	0.00037349	0.00048819
T:T[T>C]T	0.00031249	0.0001844	0.00194115	0.00243873	0.00173797	0.00807105	0.00079008	0.0003121	0.00194908	0.00084468	0.00194247
T:T[T>G]A	0.00022238	0.00013236	0.00075067	0.00242927	0.00067416	0.00080558	0.0002954	7.744e-05	0.00035974	0.00053218	0.00085551
T:T[T>G]C	9.212e-05	9.005e-05	0.00078014	0.00161819	0.00023075	0.00102312	0.00011148	3.106e-05	9.822e-05	0.00034442	0.00072633
T:T[T>G]G	0.00040225	5.338e-05	0.00046091	0.00202263	0.00097437	0.00050295	0.00013581	8.374e-05	0.0005869	0.00068849	0.00044506
T:T[T>G]T	7.563e-05	0.00020297	0.00202427	0.00261685	0.00114275	0.00163769	0.00044776	0.00012717	0.00130645	0.00056825	0.00953744
U:A[C>A]A	0.00388397	0.00025041	0.0029729	0.00202234	0.00519295	0.00068369	0.0087092	0.00035832	0.00014286	0.00050847	0.00075379
U:A[C>A]C	0.00282571	0.00011116	0.00303362	0.00157582	0.00525309	0.00015392	0.00193865	0.00043931	0.00121074	0.00072809	0.00089002
U:A[C>A]G	0.00147743	3.675e-05	0.00031785	0.00023446	0.00055418	0.00031455	0.00059352	4.359e-05	9.036e-05	0.00018318	3.237e-05
U:A[C>A]T	0.00287187	0.00023236	0.00155659	0.0012031	0.00510917	0.00014769	0.0031292	0.00027035	0.00023626	0.000298	0.00109913
U:A[C>G]A	0.00120711	0.00080984	0.00078929	0.00388732	0.00115609	0.00019651	0.00054923	2.785e-05	0.00018787	0.00024542	0.00033973
U:A[C>G]C	0.00047571	0.00020334	0.00083275	0.00277263	0.00075818	0.00021866	0.00038665	0.00025128	0.00019361	2.464e-05	0.00026448
U:A[C>G]G	0.00042352	5.096e-05	1.973e-05	0.00076388	0.00037833	1.869e-05	2.436e-05	6.775e-05	0.00022932	6.014e-05	0.00010464
U:A[C>G]T	0.00068835	0.00071045	0.00092096	0.00474484	0.00177549	0.00064928	0.00072761	0.00025771	0.00047702	0.00047174	0.00027624
U:A[C>T]A	0.00140562	0.00047786	0.00647782	0.00293671	0.00347904	0.00297093	0.00147573	0.00168242	0.00194931	0.00084836	0.00154236
U:A[C>T]C	0.00070713	4.209e-05	0.00454581	0.00159484	0.00120398	0.00211495	0.00080525	0.00119886	0.00144882	0.00074673	0.00066529
U:A[C>T]G	3.73e-05	0.00051911	0.00674148	0.00244858	0.0005326	0.00133241	0.00134802	0.000806	0.0320993	0.00080807	0.0014406
U:A[C>T]T	0.00073364	4.49e-06	0.00401443	0.00230823	0.00406013	0.00069355	0.00092153	0.00152865	0.00177903	0.0006356	0.00113797
U:A[T>A]A	0.00069215	0.00021321	0.0011675	0.00093098	0.00175842	0.00363481	0.0006097	9.14e-06	0.00097148	0.00526712	0.00018765
U:A[T>A]C	1.7e-07	2.302e-05	0.00172682	7.386e-05	0.00284823	0.00223273	0.00024668	0.00049148	0.00089317	0.00124317	0.00039881
U:A[T>A]G	0.00087804	0.00011009	0.00164137	0.00020197	0.00294756	0.00223112	0.00037777	5.769e-05	0.0003112	0.00600395	0.00041519
U:A[T>A]T	6.28e-05	7.543e-05	0.00150746	0.00102479	0.00424675	0.00316646	0.00077274	0.000821	0.00317555	0.00170367	0.00168314
U:A[T>C]A	0.00166632	0.00031891	0.00259947	0.00375915	0.00163928	0.0104666	0.00083732	0.00014186	0.00277006	0.00303853	0.00061312
U:A[T>C]C	7.19e-06	7.534e-05	0.0008331	0.0018246	0.00111228	0.00288058	0.00021873	0.00022683	0.00083778	0.00031418	0.00071423
U:A[T>C]G	0.00152445	0.00026551	0.00160447	0.00305939	0.00068284	0.00702961	0.00028664	0.00020574	0.00109898	0.00082687	0.00011287
U:A[T>C]T	0.00042292	0.00030153	0.00293611	0.00577593	0.00187401	0.00686296	0.00024859	0.00051434	0.00248645	0.00077387	0.000972
U:A[T>G]A	8.479e-05	2.31e-06	8.316e-05	0.00249688	0.00059624	0.00117142	0.00019669	0.00016328	0.00064041	0.00048809	0.00039722
U:A[T>G]C	2.61e-06	2.769e-05	0.00041288	0.00087751	8.561e-05	0.00105541	6.727e-05	6.611e-05	0.00034064	1.646e-05	0.0004899
U:A[T>G]G	6.713e-05	6.26e-05	0.00053581	0.00102093	0.0015173	0.00051498	0.00015458	0.00013346	0.00033773	0.00054144	0.00037541
U:A[T>G]T	3.7e-07	9.822e-05	0.00134969	0.0019725	0.00064283	0.00116655	0.00049548	5.457e-05	0.0007339	4.784e-05	0.00449425
U:C[C>A]A	0.00707882	0.00047122	0.00059893	0.00158672	0.00201706	0.00028197	0.00681892	0.00020833	0.00064531	0.00060769	0.00105735
U:C[C>A]C	0.00660858	0.00022517	0.00103616	0.00202108	0.00232675	0.00048715	0.00184631	0.00036435	0.00046293	0.00088957	0.00066585
U:C[C>A]G	0.0021543	5.722e-05	0.00011587	0.00033794	0.00018828	8.045e-05	0.0007428	2.418e-05	0.00021541	7.85e-06	0.0002743
U:C[C>A]T	0.0057985	0.00043604	6.053e-05	0.00104403	0.0035953	0.00087613	0.00450986	0.00054022	0.00064523	0.00027807	0.00207278
U:C[C>G]A	0.00109496	0.00082145	0.00147471	0.0032446	0.0001486	0.00041307	0.00045752	0.00038869	1.437e-05	0.00020229	0.00018432
U:C[C>G]C	0.00105932	0.00035079	0.00155854	0.00312373	0.00027234	0.00054557	3.309e-05	4.579e-05	0.00020231	0.00038466	0.00019288
U:C[C>G]G	0.00069979	0.00010966	0.00044257	0.00123774	2.72e-05	1.659e-05	1.311e-05	0.00016556	0.00014021	0.00016556	0.00014985
U:C[C>G]T	0.00085997	0.00134592	0.00357565	0.0049494	0.00038809	0.00189684	0.00057191	0.00010306	0.00025345	0.00064819	0.00016039
U:C[C>T]A	0.0029359	0.00127402	0.00901687	0.00349154	0.00016533	0.00206988	0.00149291	0.00448502	0.00179435	0.00148177	0.00118961
U:C[C>T]C	0.00234112	0.00012925	0.00852942	0.0023217	0.0004457	0.00165563	0.00126913	0.00193995	0.00177137	0.00054924	0.00126743
U:C[C>T]G	0.00062065	0.00078766	0.00556645	0.00286559	0.00019067	0.00071568	0.00088146	0.00189201	0.0196002	0.00126202	0.00187445
U:C[C>T]T	0.00259057	0.00084356	0.00793912	0.00241212	0.0028502	0.00216506	0.00130711	0.00221577	0.0026069	0.00154988	0.00197177
U:C[T>A]A	0.00106202	0.0001415	0.00026442	0.00108428	0.00052632	0.00026913	0.00026129	4.996e-05	0.00040758	0.00838812	0.00042358
U:C[T>A]C	0.00063396	5.35e-06	0.00078178	0.0011416	0.00236541	0.00060244	0.00016387	0.00048476	0.00034989	0.00426972	0.00143725
U:C[T>A]G	0.00231057	5.835e-05	0.00064261	0.00118227	0.00071258	0.00105777	0.00017231	0.00024596	0.00052551	0.0129815	0.00089611
U:C[T>A]T	0.00099974	2.572e-05	0.0002906	0.00145385	0.00411274	0.00010515	0.00058874	0.00038972	0.0001851	0.00463066	0.00379821
U:C[T>C]A	0.00096416	0.00012337	0.00066065	0.0020269	0.00043277	0.00373969	0.00038025	0.00012934	0.00074299	0.00126016	0.0008574
U:C[T>C]C	7.093e-05	0.00010931	0.00053251	0.0025595	0.0016492	0.00208894	0.00044636	0.00022412	0.00029265	0.0006541	0.00356071
U:C[T>C]G	0.00104245	3.062e-05	0.00025914	0.00278752	5.83e-05	0.00403583	0.00038073	0.00025058	0.00095859	0.000332	0.00262544
U:C[T>C]T	0.00054364	0.00018202	0.00025966	0.003264	0.00061051	0.00322818	0.00063154	0.00010915	0.00093756	0.00061322	0.0095431
U:C[T>G]A	0.00015911	4.955e-05	0.00037466	0.00140497	3.271e-05	6.886e-05	3.06e-05	0.00016996	0.00050937	0.00039667	0.00050422
U:C[T>G]C	1.125e-05	0.00011216	0.00124081	0.00115837	0.00022931	0.00149009	3.859e-05	1.403e-05	0.00071774	0.00018709	0.00144652
U:C[T>G]G	0.00035072	7.119e-05	0.00106604	0.00214919	0.00028809	0.00091177	0.00038389	1.007e-05	0.0004245	0.00038205	0.00142033
U:C[T>G]T	4.6e-06	0.00024056	0.00284142	0.00077372	0.00032436	0.00156029	0.00034977	7.133e-05	0.00014661	0.00044411	0.0259249
U:G[C>A]A	0.00161579	0.00027084	0.00064094	0.00146615	0.00030892	0.00057675	0.0185089	0.00015548	0.00098345	0.00050888	0.00066965
U:G[C>A]C	0.00339919	0.00011709	0.00200225	0.00183786	0.00095868	7.194e-05	0.00306459	0.0004724	0.00032891	0.00018511	0.00064009
U:G[C>A]G	0.00144292	5.234e-05	0.00067506	0.00014749	3.461e-05	0.0002905	0.00095907	5.001e-05	0.00021043	3.625e-05	6.636e-05
U:G[C>A]T	0.00156696	0.00024648	0.00020683	0.00127993	0.00120353	0.00039842	0.0103579	0.00025325	0.00089066	0.0002077	0.00083667
U:G[C>G]A	0.00077068	0.00027156	0.00079704	0.00201562	0.00013481	0.00030403	0.00018654	0.00031652	0.00039404	0.00011779	0.00031046
U:G[C>G]C	0.00089421	0.00017713	0.00108267	0.002431	0.00014992	0.00046226	0.00023766	0.00019698	0.00025431	0.00029864	0.00050005
U:G[C>G]G	0.00040256	3.462e-05	4.994e-05	0.00057526	0.00020955	0.00013842	4.263e-05	9.084e-05	2.791e-05	3.972e-05	7.4e-07
U:G[C>G]T	0.00061774	0.00057488	0.00142936	0.00347114	0.0001323	0.00042719	0.00023172	0.00016722	0.00021385	0.00056265	0.00056819
U:G[C>T]A	0.00050346	0.00069035	0.0110632	0.00439134	0.00018036	0.00365267	0.00226251	0.00228102	0.00075836	0.00110458	0.00093899
U:G[C>T]C	0.0003943	0.00067802	0.0082368	0.00282432	0.00045525	0.0045008	0.00125359	0.00094327	0.00211345	0.0002204	0.00153903
U:G[C>T]G	4.163e-05	0.00084918	0.00669238	0.00202569	0.00018245	0.00191276	0.00134343	0.0011034	0.0280421	0.00060387	0.0028729
U:G[C>T]T	0.0003372	0.00026495	0.00605532	0.00216933	0.00175343	0.00413839	0.0018645	0.00187267	0.00201984	0.00054717	0.00088175
U:G[T>A]A	0.00092096	5.832e-05	0.00034252	0.00056712	0.00056978	0.00099017	8.123e-05	1.534e-05	0.00030917	0.00420883	0.00051974
U:G[T>A]C	0.00017342	3.103e-05	0.00057507	0.00039361	0.001673	0.00134296	9.775e-05	0.00019155	0.00027736	0.00081034	0.00060665
U:G[T>A]G	0.00139753	0.0001315	0.00046897	0.00078915	0.00076821	0.00150574	0.00015403	9.022e-05	0.00017925	0.00372789	0.00021405
U:G[T>A]T	0.00048835	7.244e-05	0.00054959	0.00061389	0.00312234	0.00091445	0.00013101	6.262e-05	0.00041634	0.00125292	0.00132478
U:G[T>C]A	0.00052237	0.00019332	0.00086729	0.00272939	7.201e-05	0.00855018	0.00045759	0.00013142	0.00183616	0.00051177	0.00096003
U:G[T>C]C	1.2e-06	1.25e-06	0.00107437	0.00205361	0.00042022	0.00332195	0.00023416	0.00018774	0.00144139	0.00034002	0.00094773
U:G[T>C]G	0.00063656	0.0001177	0.00040508	0.00262783	3.059e-05	0.00605225	9.609e-05	0.0003595	0.00063399	9.562e-05	0.00091146
U:G[T>C]T	0.00011158	0.00014054	0.00211607	0.0029735	0.00058999	0.00645105	0.00061638	0.00017668	0.00173367	0.00030743	0.00155105
U:G[T>G]A	6.041e-05	4.274e-05	0.00012559	0.0009785	0.00026436	0.00065531	8.839e-05	3.555e-05	0.0002551	2.972e-05	0.00025944
U:G[T>G]C	1.79e-06	4.957e-05	0.00038558	0.00081782	9.955e-05	0.00099432	3e-08	5.992e-05	0.00035117	7.028e-05	0.0003967
U:G[T>G]G	0.00033002	0.00011962	0.00016022	0.00204491	0.00082959	0.00030299	0.00016998	1.691e-05	0.00033839	0.00019728	0.0003247
U:G[T>G]T	2.602e-05	3.739e-05	0.00079471	0.0016881	0.00023006	0.00082777	0.00018474	5.677e-05	0.00040748	0.00043742	0.00732615
U:T[C>A]A	0.00304818	0.00741209	0.00179577	0.0004611	0.00257108	0.00036287	0.0120707	0.00187197	0.00120418	0.00031131	0.001879
U:T[C>A]C	0.00419817	0.00308383	0.00421476	0.00237199	0.00126399	0.00023218	0.00704174	0.00068917	0.00107781	0.00080661	0.00071996
U:T[C>A]G	0.00082412	0.00051964	0.00068815	6.662e-05	5.012e-05	0.00017032	0.00160719	0.00025634	0.00041423	2.515e-05	0.00019647
U:T[C>A]T	0.00235379	0.00373242	0.00030185	0.00057955	0.00350268	0.00092649	0.0229812	0.00196662	0.00271777	0.00031669	0.00346071
U:T[C>G]A	3.039e-05	0.0443864	0.00031205	0.00103447	0.00021114	0.00153753	0.00096212	0.00477248	7.24e-06	9.383e-05	0.00060597
U:T[C>G]C	0.00055591	0.0107171	0.0019746	0.00424624	0.00096232	0.0004615	0.00072834	0.00020735	0.00023833	0.00029797	0.00033839
U:T[C>G]G	0.0003274	0.0020555	0.00023414	0.00059309	0.0001174	4.538e-05	4.68e-06	0.00012392	8.759e-05	5.26e-06	8.187e-05
U:T[C>G]T	0.00017594	0.0566039	0.00312158	0.00595483	0.00064036	0.00305171	0.00107285	0.00423899	0.00091927	0.00124361	0.00092315
U:T[C>T]A	0.00017141	0.0462025	0.00368296	3.288e-05	0.00020785	0.00478615	0.00069043	0.0690614	0.00047878	0.00018507	0.00010554
U:T[C>T]C	0.00097126	0.00707928	0.0113394	0.0040713	0.00087888	0.00192462	0.0013792	0.0196691	0.00288191	0.00065448	0.00134191
U:T[C>T]G	2.496e-05	0.00512433	0.00273607	0.00078631	0.00010592	0.00144054	0.00055985	0.00942438	0.0148125	0.00039266	0.00142027
U:T[C>T]T	0.00093757	0.0175359	0.00404302	0.00208066	0.0025948	0.00283563	0.00105612	0.0457581	0.00312583	0.00050631	0.00111124
U:T[T>A]A	0.00085858	2.974e-05	0.00100728	0.0017453	0.00139919	0.0020946	0.00053786	0.00091375	0.00284413	0.00515031	0.00184343
U:T[T>A]C	0.00010234	0.00013667	0.00102427	0.0005996	0.00307714	0.00103375	0.00022313	0.00012734	0.00016739	0.00168508	0.00078648
U:T[T>A]G	0.00090167	0.00010708	0.00069992	0.00098469	0.00044225	0.00104754	2.741e-05	9.833e-05	8.41e-05	0.00577723	0.00056006
U:T[T>A]T	0.00046896	0.00039125	0.0013121	0.00166321	0.00510724	0.00120835	0.00075818	3.692e-05	0.0013352	0.00344326	0.00318401
U:T[T>C]A	0.00070167	4.557e-05	0.00088333	0.00296836	0.00056744	0.00789832	0.00055072	0.00038117	0.00206737	0.00092847	0.00135417
U:T[T>C]C	2.941e-05	2.5e-07	0.00066883	0.00268168	0.00091253	0.00297336	0.00046571	0.00049199	0.00217901	2.484e-05	0.00163156
U:T[T>C]G	0.0007155	0.00018949	4.227e-05	0.00243869	0.0001114	0.00498976	2.908e-05	0.00024225	0.00090725	2.283e-05	0.00103199
U:T[T>C]T	0.00016628	0.00022412	0.00114549	0.0038082	0.00146141	0.00717006	0.00068235	0.00044689	0.00235539	0.00022745	0.00219736
U:T[T>G]A	0.00017896	5.872e-05	0.00051083	0.0031742	0.00036486	0.000825	0.0003677	0.00023281	0.00082767	0.00100753	0.0007455
U:T[T>G]C	1.26e-06	3.106e-05	0.00124512	0.00139537	0.00080672	0.00107774	4.839e-05	0.00018025	0.00015119	0.00010487	0.0009869
U:T[T>G]G	0.00030122	1.273e-05	0.00107495	0.00216782	0.00054046	0.00102604	0.00021207	0.00038841	0.0006374	0.00035376	0.00049633
U:T[T>G]T	0	5.89e-05	0.00390987	0.00409595	0.00169084	0.00280706	0.00051945	0.00082879	0.00200019	0.00043411	0.0106296
N:A[C>A]A	0.0351252	0.00109884	0.0209814	0.00468401	0.0326769	0.00239836	0.0457928	0.00115342	0.00190881	0.00534573	0.00423457
N:A[C>A]C	0.0227872	0.00023892	0.0148987	0.00344365	0.0307172	0.00158962	0.00916821	0.0023475	0.0039025	0.00426126	0.00391885
N:A[C>A]G	0.0100072	0.00011691	0.00246575	0.00010781	0.00157604	0.00102594	0.00221589	0.00020409	0.00052036	0.00055432	0.0001854
N:A[C>A]T	0.0240912	0.00065952	0.00729515	0.00233287	0.0352169	3.04e-05	0.0177219	0.00096731	0.00086741	0.0027575	0.00435613
N:A[C>G]A	0.0101654	0.00160531	0.0029477	0.0141251	0.00790278	0.0007913	0.00185703	0.00133969	0.00199266	0.00071669	0.00167098
N:A[C>G]C	0.00363339	0.00046304	0.00238101	0.0105425	0.00285481	0.00081888	0.00215453	0.00105711	0.0013554	0.00038215	0.00077964
N:A[C>G]G	0.00220942	0.00010947	0.00036383	0.00230581	0.00126994	0.00015944	0.00011171	0.00017913	0.00046284	0.00014167	0.00038261
N:A[C>G]T	0.00548173	0.00206053	0.00188673	0.0152728	0.00891536	0.00058281	0.0021349	0.00082377	0.00234868	0.00216601	0.00170719
N:A[C>T]A	0.00879369	0.00053879	0.0230617	0.0098538	0.0246688	0.0104996	0.0060543	0.00773678	0.00764793	0.00258603	0.00654239
N:A[C>T]C	0.00373139	0.00016402	0.0167267	0.00484355	0.00911787	0.00626442	0.00270113	0.003072	0.00415255	0.00127928	0.00375934
N:A[C>T]G	0.00042096	0.00161819	0.0297304	0.00397633	0.0044306	0.00457257	0.00145642	0.00109388	0.133304	0.00315055	0.00480149
N:A[C>T]T	0.00462698	0.0002377	0.0148241	0.00473216	0.0255907	0.00554766	0.00331983	0.00403624	0.00451116	0.001438	0.00510336
N:A[T>A]A	0.00565028	0.00070507	0.00790996	0.0018431	0.0128134	0.0159759	0.00187661	0.00010262	0.00317095	0.037901	0.00139734
N:A[T>A]C	0.00056387	0.00041785	0.00830881	0.0004712	0.0138585	0.0114516	0.00133384	0.00042192	0.00412239	0.00781564	0.00201811
N:A[T>A]G	0.00557999	0.0005142	0.00725255	0.00045598	0.0146558	0.0102443	0.00117197	0.0002519	0.00152124	0.0420423	0.00120447
N:A[T>A]T	0.00077584	0.00013984	0.00799694	0.0001007	0.0266912	0.0144427	0.00685317	0.00373198	0.0103386	0.0120943	0.00894709
N:A[T>C]A	0.0116199	0.00107475	0.0102993	0.0182356	0.00554378	0.0495619	0.00305754	0.00150402	0.00957277	0.0258638	0.00334815
N:A[T>C]C	5.09e-06	0.00025522	0.00328544	0.00813261	0.00963569	0.0108898	0.00103954	0.00085915	0.00293607	0.00316622	0.00293197
N:A[T>C]G	0.00816935	0.00103835	0.00468027	0.0132608	0.00439469	0.0320099	0.00198328	0.00069909	0.00441286	0.0084325	0.00228674
N:A[T>C]T	0.00264908	0.00117021	0.0102771	0.0194789	0.0160533	0.0321665	0.00334409	0.00134768	0.00807998	0.00525716	0.00507315
N:A[T>G]A	0.00109559	0.00010067	0.00108465	0.00924557	0.00325432	0.00410894	0.00036958	0.00081692	0.00214113	0.00322209	0.0019905
N:A[T>G]C	8.541e-05	0.0001109	0.00120124	0.00321629	0.00089462	0.00238115	0.00046568	6.079e-05	0.00118964	0.00024886	0.00265328
N:A[T>G]G	0.00102378	0.00020503	0.0013593	0.00572819	0.00617296	0.00180289	0.00061635	0.00021018	0.00137407	0.00216718	0.00175725
N:A[T>G]T	0.00012929	0.00020905	0.00283438	0.00508797	0.0038347	0.00171206	0.00110583	0.00050571	0.0021081	0.00103537	0.0266973
N:C[C>A]A	0.0560602	0.00112379	0.00384832	0.00427247	0.0167674	0.00102621	0.0336422	0.0017493	0.00244973	0.00242464	0.00594736
N:C[C>A]C	0.0473786	0.00087194	0.00601572	0.00533642	0.013443	0.00026321	0.0084539	0.00068152	0.00039615	0.00214176	0.00357042
N:C[C>A]G	0.0124465	3.929e-05	0.00032586	0.0002363	0.00019075	0.00079173	0.00271402	0.00035633	0.00095711	0.00014825	0.00036659
N:C[C>A]T	0.0448927	0.00065254	0	0.00278623	0.0165047	0.00194808	0.0232944	0.00319301	0.00480182	0.00111322	0.00820534
N:C[C>G]A	0.00882542	0.0029417	0.00230645	0.010139	0.00103602	8.435e-05	0.00107754	0.00012989	0.0010864	0.00138949	0.00124886
N:C[C>G]C	0.006568	0.00091711	0.00342891	0.0093908	0.00133498	0.00047049	0.00055413	9.344e-05	0.00058132	0.00118269	0.00094414
N:C[C>G]G	0.00319247	0.00015991	0.00014035	0.00180626	0.00022088	0.00013005	0.00015298	0.00019708	0.00053497	0.00040457	0.00036954
N:C[C>G]T	0.00691466	0.00330535	0.00426231	0.0149585	0.00321008	0.00030966	0.00224798	0.00018609	0.00102051	0.00190687	0.00130858
N:C[C>T]A	0.013686	0.00267387	0.02644	0.0106045	0.00319353	0.00521063	0.00386441	0.0133275	0.00815309	0.00620456	0.00397972
N:C[C>T]C	0.00931857	0	0.0243755	0.00736707	0.00270555	0.00416223	0.0035487	0.00669373	0.00573621	0.00502757	0.00465542
N:C[C>T]G	0.00171629	0.00144148	0.0163251	0.00374206	0.00233757	0.00362646	0.00284301	0.002452	0.0677324	0.00232291	0.00569256
N:C[C>T]T	0.0138697	0.00051576	0.020798	0.00646005	0.0186513	0.0066664	0.002953	0.0091306	0.0075134	0.0050714	0.00532964
N:C[T>A]A	0.00787453	0.00013469	8.82e-05	0.00276874	0.00427964	0.00023415	0.00110723	0.00099797	0.00123313	0.06372	0.00171069
N:C[T>A]C	0.00482347	0.00049125	0.00212232	0.00335245	0.0136863	0.00154752	0.00115878	0.00039629	0.00155213	0.027933	0.0078448
N:C[T>A]G	0.0152375	0.00019945	0.0004007	0.00392417	0.00220026	2.224e-05	0.00066324	0.00115521	0.00127409	0.0870714	0.003779
N:C[T>A]T	0.0067477	0.00018939	0.00086922	0.00532628	0.0215487	3.757e-05	0.00202923	0.00128481	0.00102831	0.03568	0.0232286
N:C[T>C]A	0.00645237	0.00061297	0.00159597	0.0100937	0.00202706	0.0159705	0.0013873	0.0001818	0.00354624	0.00571236	0.0058427
N:C[T>C]C	0.00090516	0.00051703	0.00062694	0.0122846	0.00987549	0.00738218	0.0017646	0.00052587	0.00269341	0.00273669	0.0197528
N:C[T>C]G	0.00677135	0.00026791	0.00131079	0.00895933	0.00059947	0.0140731	0.00095495	0.00135733	0.00320766	0.0027418	0.0147545
N:C[T>C]T	0.00344052	0.00078068	0.00115308	0.0102866	0.00513147	0.0115196	0.00149688	6.431e-05	0.00330199	0.0042012	0.0567982
N:C[T>G]A	0.00093478	0.00024322	0.00049902	0.00427374	0.00071348	0.00129162	0.00060661	0.00028063	0.00132898	0.00260164	0.00275805
N:C[T>G]C	0.00056379	0.00019039	0.00114812	0.00390542	0.00062695	0.00203308	0.00029241	0.00018631	0.00130871	0.00086813	0.0123596
N:C[T>G]G	0.00255972	0.00021348	0.0005311	0.00662094	0.00367833	0.00207074	0.00024334	0.00044198	0.00195116	0.00315361	0.00694994
N:C[T>G]T	0.00132373	0.0008864	1.031e-05	0	0.0011811	0	0.00059114	0.00021194	4.341e-05	0.00051787	0.147082
N:G[C>A]A	0.0178457	0.00128088	0.00662883	0.00327129	0.00164346	0.00166537	0.0951349	0.00029306	0.00346385	0.00248046	0.00208492
N:G[C>A]C	0.0239902	0.00044796	0.00994556	0.00279632	0.00761996	0.00019537	0.0152074	0.00144551	0.00170405	0.00235594	0.0024554
N:G[C>A]G	0.00860674	4e-08	0.00267492	0	9.87e-06	0.00070276	0.00421823	0.00031148	0.00055547	0.00030855	0.0004117
N:G[C>A]T	0.0138137	0.00069914	0.00084809	0.00189728	0.0105044	0.0013281	0.0514846	0.00078063	0.00291003	0.00127568	0.00395314
N:G[C>G]A	0.00641025	0.00070106	0.00153997	0.00706401	0.00068698	0.00011247	0.00130519	0.00033249	0.00095987	0.00060579	0.00028257
N:G[C>G]C	0.00499176	0.00034447	0.00231071	0.00733743	0.00092691	0.00063902	0.00069684	0.00067083	0.00095112	0.00085803	0.00118282
N:G[C>G]G	0.00257303	5.466e-05	0.00017119	0.00109548	0.00010571	0.00047304	1.575e-05	0.00015554	0.00014025	6.1e-06	0.00016227
N:G[C>G]T	0.00401393	0.00159892	0.00180789	0.00925436	0.00313708	0.00023138	0.00134778	0.00030062	0.00105358	0.00110429	0.00098392
N:G[C>T]A	0.00444729	0.0021014	0.0309695	0.0149475	0.0009724	0.00923312	0.00760964	0.00588804	0.00654482	0.00346199	0.00340555
N:G[C>T]C	0.00281051	0.00072879	0.0229517	0.00658825	0.00337209	0.0139113	0.00490208	0.00450565	0.00866257	0.00179361	0.00461159
N:G[C>T]G	0.00021319	0.0017205	0.0204032	0.0052378	0.00157053	0.00608987	0.00444595	0.00194626	0.0988774	0.00260977	0.00662234
N:G[C>T]T	0.00347892	0.00071416	0.0193042	0.00504429	0.0117284	0.0137291	0.00418745	0.00392829	0.00763837	0.00133716	0.00376088
N:G[T>A]A	0.00593193	7.469e-05	0.00103797	0.00208041	0.00404439	0.00265346	0.00067101	0.00040947	0.00037369	0.0306191	0.00098794
N:G[T>A]C	0.00170184	0.00019032	0.00262303	0.00156693	0.00749801	0.00262577	0.00074912	0.00034694	0.0007582	0.00518183	0.00285997
N:G[T>A]G	0.00799036	0.00029945	0.00182863	0.00252216	0.00515974	0.00331375	0.000539	0.00027126	0.00044537	0.0254694	0.00208681
N:G[T>A]T	0.00292689	0.00050101	0.00126257	0.00363407	0.0166785	0.00212056	0.00129599	0.00019035	0.00159042	0.00990665	0.00626031
N:G[T>C]A	0.00411391	0.00065143	0.00475337	0.00979321	0.00112562	0.0331484	0.00179902	0.0005729	0.0061278	0.00342723	0.00367718
N:G[T>C]C	1.36e-05	4.82e-06	0.00427872	0.00755435	0.00406414	0.0109906	0.00127833	0.00127493	0.00496354	0.00175207	0.00517695
N:G[T>C]G	0.00329022	0.00072976	0.00102371	0.0099457	0.00068348	0.0219979	0.00048907	0.00013322	0.00353483	0.0010396	0.00509445
N:G[T>C]T	0.00102641	0.00062784	0.00844822	0.00965825	0.00689765	0.0276246	0.0006687	0.00079701	0.00626645	0.00343039	0.0097135
N:G[T>G]A	0.00056295	7.534e-05	0.00023527	0.00363009	0.00137887	0.00110914	0.00032413	0.00026767	0.00059863	0.00127743	0.00077855
N:G[T>G]C	0.00011694	3.134e-05	0.00035507	0.00267606	0.00123261	0.00064171	0.00012918	0.00019199	0.00071407	0.00045865	0.00279715
N:G[T>G]G	0.0015894	0.0001245	0.00057188	0.00581817	0.00479448	0.0009054	0.00056627	0.00039174	0.00127946	0.00137418	0.00262294
N:G[T>G]T	0.00031368	0.00014459	8.981e-05	0.00460135	0.00212591	0.00087942	0.00089613	0.0006214	0.0015173	0.0008577	0.039143
N:T[C>A]A	0.0266792	0.0179291	0.00816013	0.00456482	0.0113605	0.00011784	0.0734905	0.00707561	0.00412764	0.00332061	0.00434901
N:T[C>A]C	0.0344182	0.00715985	0.0201463	0.00889733	0.00728447	0.00013791	0.0381176	0.00207877	0.00212241	0.00344204	0.00331208
N:T[C>A]G	0.00585255	0.00131486	0.00293465	0.00010555	9.63e-05	0.00019391	0.00772613	0.00017791	0.00122736	0.00031483	0.00029901
N:T[C>A]T	0.0236264	0.00986811	0.00351459	0.00192608	0.0185707	0.00098339	0.124582	0.00675534	0.0120768	0.0020371	0.00964085
N:T[C>G]A	0.00615987	0.123095	8.964e-05	0.0111597	0.00113316	0.00042431	0.00327759	0.0167213	0.00239389	0.0018322	0.00162494
N:T[C>G]C	0.00624993	0.0254753	0.00417314	0.0185946	0.00240851	0.00021112	0.0023796	0.00189446	0.00181954	0.00088855	0.00128441
N:T[C>G]G	0.00187131	0.00498175	6.11e-06	0.00163101	0.0002022	0.00016648	1.5e-06	6.564e-05	0.00053598	0.00015441	0.00051401
N:T[C>G]T	0.00640062	0.138187	0.00217579	0.0271796	0.00995287	7.604e-05	0.00742067	0.0199796	0.00502823	0.00310248	0.00280339
N:T[C>T]A	0.00642786	0.114438	0.0025435	0.0044114	0.00604471	0.00573423	0.00044625	0.229684	0.00705709	0.00146797	0.00307424
N:T[C>T]C	0.00593196	0.015086	0.0328425	0.0154273	0.00673829	0.00222905	0.00551896	0.0560813	0.00924897	0.00273416	0.00557309
N:T[C>T]G	0.00036459	0.0106499	0.0126925	0.00062372	0.00132663	0.00315603	0.00180826	0.0183741	0.0545903	0.00193876	0.00395735
N:T[C>T]T	0.00829719	0.0415459	0.0104609	0.0109877	0.0170847	0.0046465	0.00225805	0.142345	0.0118797	0.00134903	0.00567206
N:T[T>A]A	0.00570386	0.00016288	0.00295789	0.00407494	0.0110024	0.00648453	0.00285212	0.00225689	0.00879388	0.0383033	0.00654309
N:T[T>A]C	0.00150764	0.00040904	0.0035232	0.00358737	0.012186	0.00440771	0.00115305	0.0006041	0.00011979	0.0154728	0.00289654
N:T[T>A]G	0.00561889	0.00015881	0.00077619	0.00317016	0.00392583	0.00299362	0.00094104	0.00075364	0.00084811	0.0386387	0.00130509
N:T[T>A]T	0.00319603	0.00045483	0.0038243	0.0059696	0.0300027	0.00427704	0.00270393	0.00113991	0.00299407	0.021117	0.012303
N:T[T>C]A	0.00439026	0.00057092	0.00327061	0.0119158	0.00378706	0.0307813	0.001618	0.00076252	0.00517484	0.00818782	0.00428856
N:T[T>C]C	1.5e-06	2.52e-06	0.00183074	0.0114991	0.00862607	0.0125268	0.00150746	0.00172557	0.00587048	0.00157024	0.00699393
N:T[T>C]G	0.00360726	0.00062336	2.334e-05	0.00815844	0.00023545	0.0182675	0.00077492	0.00088833	0.00407754	0.00179542	0.00250701
N:T[T>C]T	0.00150365	0.00047005	0.00260859	0.0129125	0.00844658	0.0256848	0.00298224	0.00165477	0.0083174	0.00253884	0.0125786
N:T[T>G]A	0.001235	0.00020743	0.00076397	0.0112854	0.00232612	0.00227274	0.00026105	0.00085489	0.00226481	0.003688	0.00346509
N:T[T>G]C	0.00013662	0.00018696	0.00255929	0.00573337	0.00192809	0.00247476	0.00070333	0.0003277	0.00104988	0.00071406	0.00431055
N:T[T>G]G	0.00197026	0.00019922	0.00079494	0.00882492	0.00445457	0.00182264	0.00105437	0.0004816	0.00256568	0.00290624	0.00340427
N:T[T>G]T	0.00043252	0.0005176	0.00384352	0.0108494	0.00838904	0.00472857	0.00232968	0.001558	0.00472502	0.00212388	0.0558935

## Sheet: Supplementary Table 3
Supplementary Table 3. Mutational profiles for ID de novo extracted mutational signatures using the ID-83 mutational context
MutationType	ID83A	ID83B	ID83C	ID83D	ID83E	ID83F	ID83G	ID83H	ID83I	ID83J
1:Del:C:0	0.0731937	0.00328609	0.00463044	0.0172077	0.407546	0.00609375	0.0290489	0.0250135	0.0227178	0.0462977
1:Del:C:1	0.247233	0.00110508	0	0.094673	0.0825098	0.00828167	0.012869	0.00525631	0.0076713	0.044717
1:Del:C:2	0.214102	0.00022092	0.0017349	0.0194233	0.0120441	0.00103006	0.00876333	0.00585633	0.00051143	0.0139741
1:Del:C:3	0.0617709	0.00232737	0.0049094	0.0296263	0.00982203	0.00640641	0.00357277	0.0127258	0.00155911	2.09e-06
1:Del:C:4	0.0438424	0.00045183	0.00983972	0.00384126	0.0161597	0.00354049	3.232e-05	0.00853464	0.0015892	0.00070003
1:Del:C:5	0.0226033	0.00047089	0.0289444	0.00159786	0.00174515	0.00177275	0.00046188	0.00356103	0.00216127	0.00015547
1:Del:T:0	0.0372796	0.00478252	0.00314126	0.195622	0.0490963	0.0559063	0.0064238	0.00774661	0.00332893	0.0288019
1:Del:T:1	0.027554	0.00287251	0.00213008	0.109503	0.0352021	0.0722452	0.00226029	0.0475021	0.0128208	0.0040498
1:Del:T:2	0.00772502	0.00259339	0.00558144	0.091591	0.072145	0.0746695	0.00344564	0.0435656	0.0172852	0.00203321
1:Del:T:3	0.00905518	0.0041286	0.0152137	0.0699565	0.108194	0.0398197	0.0139902	0.0448207	0.00886542	0.00213174
1:Del:T:4	0.00696514	0.00356455	0.038437	0.0476076	0.0600272	0.0328827	0.00399928	0.0238332	0.0158653	0.00402643
1:Del:T:5	0.00140322	0.00408757	0.680298	0.0027697	0.00071482	8.8e-07	0.00192445	0.00084285	0.0027324	0.127106
1:Ins:C:0	1.629e-05	0	2.292e-05	6e-08	1.693e-05	1.4e-07	3.779e-05	1.6e-07	5e-08	0.258949
1:Ins:C:1	0.00394619	0.00265154	0.00018678	0.00919957	0.00624329	0.0104098	0.00036497	0.013454	0.00118662	0.0107464
1:Ins:C:2	0.00363333	0.00017977	0.00042656	0.00357432	0.00100115	0.00794231	0.00070014	0.0153016	0.00148604	0.00248255
1:Ins:C:3	0.00731308	0.00010572	0.00119239	0.00072665	0.00095177	0.00175399	0.00033519	0.0102299	0.00058833	0.00179383
1:Ins:C:4	0.00688706	0.00310332	0.00249484	0.00073082	6.995e-05	0.00150745	4.666e-05	0.00358242	0.00207201	0.00153975
1:Ins:C:5	0.00579192	0.0262931	0.0126182	0.00358268	0.00211882	0.00149366	9.974e-05	0.01117	0.00072066	0.00139747
1:Ins:T:0	0.0262918	0.00471219	0.0004245	0.00218968	0.0248247	0.00342561	0.00478351	0.0325721	0.00133828	0.0503763
1:Ins:T:1	0.0465061	0.00216954	0.00076069	0.0157213	0.0115148	0.0330279	0.00192087	0.156078	0.0190462	0.0157557
1:Ins:T:2	0.0515975	0.0022455	0.00287239	0.00278455	0.00540429	0.00877339	0.00101384	0.0595251	0.0097759	0.00122036
1:Ins:T:3	0.0313728	0.00501309	0.00202239	0.00601969	0.00239368	0.0105792	0.00028144	0.0519615	0.00750924	0.00299676
1:Ins:T:4	0.00785849	0.0214398	0.00547828	0.00477827	0.00168325	0.00822145	7.601e-05	0.0233019	0.00500554	0.00065789
1:Ins:T:5	0.012296	0.783421	0.123093	0.0352149	0.00318875	0.00310067	0.00262027	0.0158899	0.0119619	0.0685363
2:Del:R:0	0.00439566	0.00139536	0.00179678	0.0190133	0.0131348	0.022189	0.00057853	0.00537118	0.0876483	0.0187784
2:Del:R:1	0.0014351	0.00245406	0.00182226	0.00523437	0.00276888	0.00331003	0.00170401	0.00570909	0.022107	0.00126236
2:Del:R:2	0.00018705	6.376e-05	0.00038332	0.00146719	0.00235199	0.00121673	0.00043327	0.00205012	0.00317004	9.81e-06
2:Del:R:3	2.753e-05	3.922e-05	0.00095387	0.00041598	0.00020748	0.00018857	0	0.00016637	0.00053563	0.00077084
2:Del:R:4	3.437e-05	3.6e-07	0.00127503	5.158e-05	2.094e-05	3.486e-05	9.49e-06	9.727e-05	2e-08	5.75e-05
2:Del:R:5	1.67e-06	2.923e-05	0.00029805	1.78e-06	0	7.7e-07	7.028e-05	1.034e-05	1.256e-05	4.43e-06
3:Del:R:0	0.0004896	8.495e-05	0.0003399	0.00603564	0.00043253	0.023926	0.00336323	0.00139795	0.0198763	0.00765108
3:Del:R:1	4.52e-06	0.00046734	0.00012988	0.0010928	0.00010939	0.00130317	0.0007104	0.00067213	0.00297375	0.00045432
3:Del:R:2	2.374e-05	3.22e-06	3.538e-05	0.00023697	6.594e-05	0.00016666	0	0.00050806	8.147e-05	5.207e-05
3:Del:R:3	0	6.061e-05	0.00015407	4.363e-05	2.861e-05	4.788e-05	0.00015842	5.415e-05	7.56e-06	7.176e-05
3:Del:R:4	0	0	0	1.05e-06	3e-08	5.904e-05	1.78e-06	1.78e-06	7.4e-07	1.158e-05
3:Del:R:5	0	1e-08	0	6.7e-07	1.9e-07	7.6e-07	0	8.3e-07	9e-07	2e-08
4:Del:R:0	0.00019287	1.569e-05	0.00016819	0.00307765	0.00193448	0.0179407	0.00237442	0.00146936	0.0283594	0.00438148
4:Del:R:1	3.539e-05	0.00073368	0.00050669	0.00170641	0.00074709	0.00020372	0.00027192	0.00073474	0.0143924	0.00089957
4:Del:R:2	9.085e-05	0.00070274	0.0004205	0.0001595	6.61e-06	0.00027536	5.38e-06	0.00090516	0.00480249	0.00055943
4:Del:R:3	5.04e-06	1.061e-05	0.00025815	0.00017214	3.561e-05	0.00012986	0.00011668	0.00011287	0.00128977	0.00032755
4:Del:R:4	0	2.567e-05	0.00016726	4.047e-05	2e-08	6.07e-05	3.874e-05	0.00011888	3.929e-05	3.485e-05
4:Del:R:5	4.8e-07	0	2.04e-06	1.924e-05	8.03e-06	3.093e-05	0	3.528e-05	0.00011684	7.224e-05
5:Del:R:0	0.00506525	0.00779662	0.00014218	0.0101534	0.00840549	0.229549	0.0754837	0.0139962	0.0103666	0.00303727
5:Del:R:1	5.653e-05	0.00101991	0.00072488	0.00031042	1.718e-05	0.00035904	0.00169675	0.00097833	0.00197004	0.00221361
5:Del:R:2	2.471e-05	0.00080415	0.00065526	5.715e-05	9.4e-06	8.965e-05	0.00060337	7.216e-05	0.00041162	0.000423
5:Del:R:3	5.637e-05	0	1.76e-06	5.752e-05	4.88e-06	1.055e-05	6.147e-05	6.458e-05	3.606e-05	0.00096009
5:Del:R:4	0	1.823e-05	0.00010437	1.892e-05	5e-08	0	1.804e-05	2.7e-06	1.848e-05	3.409e-05
5:Del:R:5	9.53e-06	0	0	7.03e-06	1.862e-05	4.39e-06	2.3e-06	3.248e-05	8e-08	0.00010853
2:Ins:R:0	0.00428657	0.00070152	0.00082967	0.00652918	0.00655397	0.00102128	0.00096443	0.0301189	0.00353797	0.0600108
2:Ins:R:1	0.00295866	0.00079732	7.482e-05	0.00526538	0.00085008	0.00520921	4.247e-05	0.0350566	0.00813213	0.0060798
2:Ins:R:2	0.00035741	0.00051288	0.00047567	0.00414185	0.00504094	0.0006673	0.00069924	0.0166964	0.00049856	0.002514
2:Ins:R:3	0.00072365	0.00050073	0.00031632	0.00113803	0.00059841	0.00027147	0.00072592	0.00269619	0.00106105	0.00239545
2:Ins:R:4	5.686e-05	0.00425645	0.00208821	0.00132549	0.00062112	0.00023625	2.478e-05	0.00284256	0.00097089	0.00523398
2:Ins:R:5	1.98e-05	0.0378631	0.0184062	0.0117523	5.826e-05	0.00305809	0.00051752	0.0125522	0.0018288	0.00570167
3:Ins:R:0	0.00028762	0.00024032	0	0.00289664	0.00190807	0.0003504	0.00152788	0.0129797	0.00161158	0.0199867
3:Ins:R:1	0.00018001	0.00269135	0.0001571	0.00716345	0.00083604	0.00230002	0.00150637	0.0218459	0.00439696	0.00206787
3:Ins:R:2	1.616e-05	0.00109057	0	0.00077531	0.00059794	0.000314	1.797e-05	0.0006733	0.00239573	0.00169011
3:Ins:R:3	6.49e-06	3.536e-05	0.00011156	0.00012873	0.00013555	6.265e-05	4.26e-06	3.979e-05	8.289e-05	0.00029857
3:Ins:R:4	6e-07	0.00017986	0.0003878	2.427e-05	1.071e-05	1.36e-06	2.312e-05	2.763e-05	0.00010134	0.00051779
3:Ins:R:5	1.53e-06	0.00135731	0.00072425	0.00038668	9e-07	0.00030024	0.000201	0.00057931	0.00024554	0.00274001
4:Ins:R:0	0.00243724	0.00406718	0.00076369	0.00711612	0.00086581	0.00123518	0.00090147	0.016311	0.00054899	0.0320967
4:Ins:R:1	3.809e-05	0.00268221	0.00022288	0.00896675	0.00075785	0.00198319	4.355e-05	0.0280002	0.00571956	0.00235681
4:Ins:R:2	7.98e-06	6.312e-05	8.531e-05	0.00033768	0.00023822	0.00012154	0.00015824	0.00184789	0.00034975	0.00064687
4:Ins:R:3	3.853e-05	0.00080333	2.4e-07	0.00015446	1.124e-05	0.00029301	3.394e-05	4.265e-05	8.665e-05	0.00026429
4:Ins:R:4	1.251e-05	0.0001115	0.00040995	0.00043379	1.898e-05	5.33e-06	0.00017439	0.00037511	0.00077134	0.00148679
4:Ins:R:5	4.396e-05	0.00134408	0.00058491	0.00055571	1.197e-05	7.984e-05	3.569e-05	0.00114551	0.00146458	0.00123817
5:Ins:R:0	0.00202775	0.00754393	0.00076442	0.0104075	0.0112374	0.00117557	0.00583273	0.00957904	0.00310967	0.038921
5:Ins:R:1	9.967e-05	0.0085445	2.926e-05	0.0217518	0.00035138	0.0137637	0.00362083	0.0634446	0.0215246	0.0233703
5:Ins:R:2	4.34e-06	0.00041523	0.0002411	0.00093147	1.895e-05	6.955e-05	0.00023399	0.00178075	0.00033879	0.00044577
5:Ins:R:3	2.232e-05	0.00064032	1.595e-05	8.235e-05	0.00015289	9.461e-05	2.02e-06	0.00011245	0.00017981	0.00018475
5:Ins:R:4	9.76e-06	0.00037053	9.62e-06	0.00019705	0.00011116	1.259e-05	0.0003684	2.631e-05	6.68e-06	5.934e-05
5:Ins:R:5	2.732e-05	0.00045928	2.148e-05	9.344e-05	1.719e-05	2.737e-05	8.549e-05	0.0002862	2.184e-05	5.195e-05
2:Del:M:1	0.0101624	0.00505607	0.00576049	0.0311027	0.00122588	0.00946898	0.00219448	0.0192171	0.154684	0.0177249
3:Del:M:1	0.00024213	0.00099403	0.00088923	0.00687142	0.00180633	0.0180717	0.00216306	0.00776802	0.0247747	0.00070259
3:Del:M:2	0.00019009	0.00277658	0.00384907	0.00438611	0.00669723	0.0112255	0.00498838	0.00579904	0.0940826	0.00428838
4:Del:M:1	0.00018838	0.00061666	0.00054896	0.00693305	5.45e-05	0.0165066	0.00403175	0.00474761	0.0315164	0.00381118
4:Del:M:2	1.53e-05	0.00116658	0.0005577	0.00543586	0.00026857	0.0054353	0.00704063	0.00103077	0.0901453	0.00304057
4:Del:M:3	0.00023295	0.00080928	0.00259557	0.00056911	0.00168781	0.00154056	0.00337695	0.00552675	0.155212	0.00010406
5:Del:M:1	0.00134202	0.00205019	0.00108856	0.0199528	0.00676944	0.152134	0.14775	0.0252836	0.00623417	0.00507154
5:Del:M:2	0.00314125	0.00238091	0.0005733	0.00855536	0.00201877	0.0564035	0.245848	0.00149566	0.00047324	0.0014043
5:Del:M:3	0.00162434	8.746e-05	8.603e-05	0.00428242	0.00222565	0.0021	0.193836	0.00741646	0.0116615	0.00050034
5:Del:M:4	0.00014778	0.00045604	0.00027233	0.00119348	0.00073101	0.00039741	0.102199	0.00392218	0.013627	0.0059971
5:Del:M:5	0.0006748	0.00938272	0.00026443	0.00084595	0.00058398	8.032e-05	0.0820512	0.00184499	0.00258631	0.0143718

## Sheet: Supplementary Table 4
Supplementary Table 4. Mutational profiles for DBS de novo extracted mutational signatures using the DBS-78 mutational context
MutationType	DBS78A	DBS78B	DBS78C
AC>CA	0.00103405	0.0189606	0.00240133
AC>CG	2.048e-05	0.00231537	6.518e-05
AC>CT	0.00052852	0.00816639	0.00308387
AC>GA	0.00136414	0.0129488	0.00184139
AC>GG	8.438e-05	0.00134714	8.474e-05
AC>GT	0.00049408	0.00421028	0.00142951
AC>TA	0.00396222	0.010693	0.00204321
AC>TG	0.00045282	0.00910865	5.697e-05
AC>TT	0.0051857	0.0159311	0.00172153
AT>CA	0.00028498	0.00928158	0.00012423
AT>CC	9.599e-05	0.00214195	0.00035581
AT>CG	0	0.00127731	1.139e-05
AT>GA	5.346e-05	0.00543842	0.00121807
AT>GC	5.853e-05	0.00128861	0.00101612
AT>TA	0.00069552	0.0137407	0.00214791
CC>AA	0.628502	2.327e-05	0.00043245
CC>AG	0.0688113	0.0158602	0.0200701
CC>AT	0.0895948	0.0242234	0.0316563
CC>GA	0.0181566	0.0077205	0.00846921
CC>GG	0.001323	0.00120253	0.00581978
CC>GT	0.00283971	0.0188792	0.00412821
CC>TA	0.0150422	0.00569414	0.0272361
CC>TG	0.00105589	0.0113874	0.00694987
CC>TT	0.00878354	0.074909	0.0253488
CG>AT	0.0015439	2.586e-05	0.00687909
CG>GC	9.319e-05	0.00012484	0.00180529
CG>GT	0.00163786	4.05e-06	0.00630977
CG>TA	6.853e-05	0.00021191	0.00161181
CG>TC	0.00299961	0.00025115	0.00482599
CG>TT	0.00513694	0.00040979	0.014992
CT>AA	0.010421	1.2e-07	0.119016
CT>AC	0.00019378	2.08e-05	0.0507159
CT>AG	0.00407572	0.00581456	0.024755
CT>GA	0.00111389	0.00242528	0.00440401
CT>GC	0.00016349	0.00277953	0.00230653
CT>GG	7.297e-05	0.0047603	0.00253434
CT>TA	0.0052666	0.00491976	0.045148
CT>TC	0.0010632	0.0125772	0.00843684
CT>TG	0.00099816	0.00307675	0.0157023
GC>AA	0.011075	0.148054	0.00892617
GC>AG	0.00166314	0.0350417	0.0032884
GC>AT	0.00182247	0.0299705	0.00302721
GC>CA	0.00168858	0.0141794	0.00689716
GC>CG	3.37e-05	0.00041919	0.0001781
GC>TA	0.00114961	0.00629536	0.00228469
TA>AT	0.00402543	0.0129977	0.0115273
TA>CG	7.963e-05	0.00089034	0.00111745
TA>CT	0.00146241	0.0117174	0.0183459
TA>GC	7.933e-05	0.00022695	0.00068071
TA>GG	0.00013598	0.00215713	0.00010293
TA>GT	0.00061962	0.00762404	0.00967902
TC>AA	0.0120886	0.124389	0.0789651
TC>AG	2e-08	0.0112572	0.0204561
TC>AT	0.00164635	0.0423934	0.048888
TC>CA	0.00197305	0.0611081	0.00699781
TC>CG	0.0001494	0.00297086	0.00085592
TC>CT	0.00349278	0.020982	0.00764917
TC>GA	0.00184042	0.0183833	0.00947895
TC>GG	8.12e-05	0.00279724	3.655e-05
TC>GT	0.0004892	0.0158619	0.00422949
TG>AA	0.00471066	0.00935794	0.0200237
TG>AC	0.00030844	0.00060241	0.010957
TG>AT	0.0223341	0.00033864	0.100216
TG>CA	0.00095267	0.0143446	0.00470406
TG>CC	0.00042345	0.0018101	0.00705164
TG>CT	0.033156	0.0319965	0.052543
TG>GA	0.0014908	0.00791125	0.00388599
TG>GC	0.00037188	0.00114206	0.00420429
TG>GT	0.00301974	2.2e-07	0.0620149
TT>AA	0.00270545	0.0155425	0.0236673
TT>AC	0.00032626	0.00569504	0.00175323
TT>AG	0.00053785	0.00386605	0.00385987
TT>CA	0.00026582	0.00690252	0.00113953
TT>CC	0.0001959	0.00542472	9.93e-05
TT>CG	5.557e-05	0.00175021	0.00032626
TT>GA	0.00013581	0.00330535	0.00199924
TT>GC	3.54e-06	0.00499479	0.00053738
TT>GG	0.00013742	0.00114616	0.00025029

## Sheet: Supplementary Table 5
Supplementary Table 5. Mutational profiles for CN de novo extracted mutational signatures using the CN-68 mutational context
MutationType	CN68A	CN68B	CN68C	CN68D
cn:0:homdel:0-1kb	0.00012605	4e-07	5.539e-05	1.137e-05
cn:0:homdel:1-10kb	0.00010709	0.00027374	5e-07	4.12e-06
cn:0:homdel:10-100kb	0.0003557	2.555e-05	0.00211356	0.0002873
cn:0:homdel:100kb-1Mb	0.00331364	0.00250592	0.0069492	0.0017448
cn:0:homdel:>1Mb	0.00415908	0.00400658	0.00455941	0.00167774
cn:1:LOH:0-1kb	0.00076644	6.1e-07	4e-06	4.7e-07
cn:1:LOH:1-10kb	0.00130817	6.7e-07	1.367e-05	5.6e-07
cn:1:LOH:10-100kb	0.00641449	2.18e-06	0.00351745	1.32e-06
cn:1:LOH:100kb-1Mb	0.0313412	2e-08	0.0245518	9.614e-05
cn:1:LOH:1-10Mb	0.0640136	4e-08	0.0619474	0.00015126
cn:1:LOH:10-40Mb	0.0590446	0.00364883	0.0330218	0.00047005
cn:1:LOH:>40Mb	0.0636702	0.00052024	0.00739708	0
cn:2:LOH:0-1kb	0.00075223	5.689e-05	5.09e-05	1.1e-07
cn:2:LOH:1-10kb	0.00110658	9.78e-06	8.687e-05	0.00015593
cn:2:LOH:10-100kb	0.0029882	0.00059528	0.00447984	0.00015541
cn:2:LOH:100kb-1Mb	0.00330245	0.00656696	0.03599	0.00385953
cn:2:LOH:1-10Mb	0.00111142	0.0399713	0.0782439	0.0130467
cn:2:LOH:10-40Mb	1.8e-07	0.0648238	0.0307857	0.015981
cn:2:LOH:>40Mb	4.56e-06	0.101057	0.00698307	0.00021758
cn:3-4:LOH:0-1kb	0.00124126	0.00023778	0.0001476	0.00011567
cn:3-4:LOH:1-10kb	0.00061311	0.00045077	0.00057265	4.187e-05
cn:3-4:LOH:10-100kb	0.00363093	0.00450479	0.00251466	0.00020807
cn:3-4:LOH:100kb-1Mb	0.00323536	0.00440061	0.00669662	0.0173647
cn:3-4:LOH:1-10Mb	0.00629914	0.00491925	0.0176985	0.0601012
cn:3-4:LOH:10-40Mb	2.1e-07	0.00118207	0.0030329	0.0512459
cn:3-4:LOH:>40Mb	5.8e-07	0.00456377	0	0.0452297
cn:5-8:LOH:0-1kb	0.00173433	0.00089093	0.00043191	0.00036759
cn:5-8:LOH:1-10kb	0.00114096	0.00089922	0.00025053	0.00061728
cn:5-8:LOH:10-100kb	0.00274405	0.00519006	0	6.559e-05
cn:5-8:LOH:100kb-1Mb	0.0039124	0.00752204	0.0006806	0.00658319
cn:5-8:LOH:1-10Mb	0.00726967	0.00876965	0.0025159	0.022529
cn:5-8:LOH:10-40Mb	2.12e-06	6.84e-05	1.4e-07	0.00905736
cn:5-8:LOH:>40Mb	1.65e-06	6.454e-05	0	0.00576607
cn:9+:LOH:0-1kb	0.00571531	0.00770675	0	0.00025027
cn:9+:LOH:1-10kb	0.00426246	0.00423832	0	0.00050742
cn:9+:LOH:10-100kb	0.00569624	0.00564057	0	0.00075746
cn:9+:LOH:100kb-1Mb	0.00622336	0.0084556	0	0.00204776
cn:9+:LOH:1-10Mb	0.0141283	0.0217538	0	0.0125655
cn:9+:LOH:10-40Mb	8.114e-05	0.0003748	0	0.00158685
cn:9+:LOH:>40Mb	1.4e-06	9.634e-05	3.01e-06	0.00011922
cn:2:het:0-1kb	0.00018742	3.93e-06	0.00014391	2.11e-06
cn:2:het:1-10kb	0.00016874	0.00028059	0.00011896	2.177e-05
cn:2:het:10-100kb	0.00306651	0.00015885	0.00318408	2.335e-05
cn:2:het:100kb-1Mb	0.0234097	1.3e-07	0.0305656	7e-08
cn:2:het:1-10Mb	0.073009	1e-08	0.0791216	1e-07
cn:2:het:10-40Mb	0.123558	0.00221837	0.0437	3.314e-05
cn:2:het:>40Mb	0.460768	1.28e-06	1.38e-06	5.3e-07
cn:3-4:het:0-1kb	0.00016722	0.00011702	0.00013858	4.9e-07
cn:3-4:het:1-10kb	0.00012622	4.35e-06	0.00028082	0.00084222
cn:3-4:het:10-100kb	0.00148171	0.00112491	0.00718282	0.00051905
cn:3-4:het:100kb-1Mb	0.00147863	0.0112741	0.09826	0.00687931
cn:3-4:het:1-10Mb	4.8e-07	0.0844672	0.241433	0.0341527
cn:3-4:het:10-40Mb	5e-08	0.166503	0.0662049	0.0347837
cn:3-4:het:>40Mb	0.00046391	0.380872	0.00106177	0.00715589
cn:5-8:het:0-1kb	3.16e-06	0.00023985	2.61e-06	0.0001049
cn:5-8:het:1-10kb	2.92e-06	5.232e-05	8.638e-05	0.00026521
cn:5-8:het:10-100kb	8.3e-07	2.178e-05	0.00085708	0.00469296
cn:5-8:het:100kb-1Mb	2.6e-07	0.00031874	0.0286693	0.0647147
cn:5-8:het:1-10Mb	3e-08	0.0031306	0.0616561	0.206094
cn:5-8:het:10-40Mb	1e-08	0.0149344	0.00088149	0.099616
cn:5-8:het:>40Mb	1.2e-07	0.0178992	0	0.0707558
cn:9+:het:0-1kb	0.00010416	7.042e-05	2.8e-07	1.99e-06
cn:9+:het:1-10kb	1.25e-06	1e-06	6.804e-05	3.606e-05
cn:9+:het:10-100kb	0.00016893	0	0.00088782	0.00552151
cn:9+:het:100kb-1Mb	5.56e-06	1e-08	0.00016948	0.0612234
cn:9+:het:1-10Mb	4.69e-06	2.8e-07	2.772e-05	0.116545
cn:9+:het:10-40Mb	2.13e-06	5.528e-05	0	0.00806523
cn:9+:het:>40Mb	1.09e-06	0.00025459	2e-08	0.00295924

## Sheet: Supplementary Table 6
Supplementary Table 6. Mutational profiles for SV de novo extracted mutational signatures using the SV-38 mutational context
MutationType	SV38A	SV38B	SV38C	SV38D
DEL:<1kb:unclustered	0.000278461	0.00546854	2.20066e-09	0.066966
DEL:1-10kb:unclustered	0.000119416	0.0135194	0.000647353	0.146101
DEL:10-100kb:unclustered	6.12623e-05	0.0179779	0.000570021	0.132119
DEL:100kb-1Mb:unclustered	0.00198567	0.0326482	0.000436369	0.0922518
DEL:1Mb-10Mb:unclustered	0.0094911	0.0628864	0.00439064	0.00728891
DEL:>10Mb:unclustered	0.00891648	0.063555	7.73201e-06	0.00371832
DUP:<1kb:unclustered	0.00016761	0.00490665	3.93771e-06	0.00493691
DUP:1-10kb:unclustered	0.00115459	0.000179612	3.29638e-07	0.0456614
DUP:10-100kb:unclustered	0.00211483	0.00155537	3.11312e-09	0.0824888
DUP:100kb-1Mb:unclustered	0.00401123	0.0109276	0.000250869	0.0809752
DUP:1Mb-10Mb:unclustered	0.00933347	0.0477101	0.00210314	0.00577386
DUP:>10Mb:unclustered	0.00760564	0.0523089	1.20543e-05	0.0012041
INV:<1kb:unclustered	0.00576883	0.0243585	0.00135362	0.0125837
INV:1-10kb:unclustered	0.000514965	0.0315361	0.000120066	0.0422924
INV:10-100kb:unclustered	0.000144805	0.0250853	0.00212435	0.0199879
INV:100kb-1Mb:unclustered	0.00267717	0.038348	0.00665801	0.0147301
INV:1Mb-10Mb:unclustered	0.017369	0.106389	0.00682265	0.00355941
INV:>10Mb:unclustered	0.0172916	0.111459	1.71044e-05	0.000328599
TLOC:NA:unclustered	0.000637235	0.340788	0.0514777	0.0324207
DEL:<1kb:clustered	0.00730941	6.76738e-05	0.0050036	0.0158074
DEL:1-10kb:clustered	0.0138619	0.000973899	0.0151869	0.0294704
DEL:10-100kb:clustered	0.0160542	1.21949e-05	0.0170287	0.0333836
DEL:100kb-1Mb:clustered	0.0304409	2.95473e-10	0.0179671	0.0226342
DEL:1Mb-10Mb:clustered	0.0771574	6.17837e-07	0.0315699	8.57678e-05
DEL:>10Mb:clustered	0.102209	1.50381e-05	0.00461026	1.4413e-05
DUP:<1kb:clustered	0.00280806	0.000377525	0.0017947	0.00127512
DUP:1-10kb:clustered	0.00165718	1.97411e-06	0.00450195	0.0172385
DUP:10-100kb:clustered	0.00648081	9.75992e-10	0.012096	0.0253254
DUP:100kb-1Mb:clustered	0.0198333	0	0.0189425	0.0178642
DUP:1Mb-10Mb:clustered	0.0711602	5.38598e-07	0.0288816	0.00011048
DUP:>10Mb:clustered	0.102125	3.77507e-06	0.00147204	2.9754e-05
INV:<1kb:clustered	0.020914	0.000872426	0.0161559	0.0070346
INV:1-10kb:clustered	0.0157529	0.00530042	0.0186398	0.0186437
INV:10-100kb:clustered	0.0201431	9.29848e-05	0.01826	0.00994611
INV:100kb-1Mb:clustered	0.0419544	1.51854e-09	0.0320894	0.00546066
INV:1Mb-10Mb:clustered	0.143953	4.78347e-07	0.0690538	0.00028007
INV:>10Mb:clustered	0.215354	1.24093e-05	0.00247209	8.53394e-07
TLOC:NA:clustered	0.00118822	0.000660387	0.607278	6.55413e-06

## Sheet: Supplementary Table 7
Supplementary Table 7. Decomposition of SBS de novo mutational signatures into COSMICv3.4 reference signatures
De novo signature	Decomposition into COSMIC v3.4 reference signatures	L1 Error %	L2 Error %	KL Divergence	Cosine Similarity	Correlation
Signature SBS288A	Signature SBS4 (86.24%) & Signature SBS5 (13.76%)	18.74	14.57	0.042	0.99	0.98
Signature SBS288B	Signature SBS1 (0.94%) & Signature SBS2 (33.72%) & Signature SBS13 (65.34%)	16.18	10.91	0.062	0.99	0.99
Signature SBS288C	Signature SBS1 (8.76%) & Signature SBS5 (15.38%) & Signature SBS40a (75.86%)	41.22	41	0.139	0.91	0.85
Signature SBS288D	Signature SBS5 (52.40%) & Signature SBS39 (47.60%)	34.13	34.12	0.102	0.94	0.81
Signature SBS288E	Signature SBS5 (31.76%) & Signature SBS8 (68.24%)	45.02	42.8	0.164	0.9	0.81
Signature SBS288F	Signature SBS1 (0.46%) & Signature SBS5 (50.18%) & Signature SBS12 (49.36%)	38.09	32.62	0.152	0.95	0.92
Signature SBS288G	Signature SBS18 (100.00%)	34.06	22.57	0.097	0.97	0.97
Signature SBS288H	Signature SBS1 (0.36%) & Signature SBS2 (69.72%) & Signature SBS5 (22.96%) & Signature SBS13 (6.96%)	20.39	8.76	0.075	1	1
Signature SBS288I	Signature SBS1 (60.22%) & Signature SBS5 (39.78%)	27.78	16.3	0.083	0.99	0.98
Signature SBS288J	Signature SBS1 (0.46%) & Signature SBS5 (22.66%) & Signature SBS22a (76.88%)	18.26	13.15	0.046	0.99	0.99
Signature SBS288K	Signature SBS1 (2.12%) & Signature SBS5 (37.68%) & Signature SBS17a (17.62%) & Signature SBS17b (42.58%)	30.19	19.38	0.104	0.98	0.98

## Sheet: Supplementary Table 8
Supplementary Table 8. Decomposition of ID de novo mutational signatures into COSMICv3.4 reference signatures
De novo signature	Decomposition into COSMIC v3.4 reference signatures	L1 Error %	L2 Error %	KL Divergence	Cosine Similarity	Correlation
Signature ID83A	Signature ID3 (100.00%)	28.46	22.02	0.171	0.98	0.97
Signature ID83B	Signature ID1 (100.00%)	23.86	3.97	0.929	1	1
Signature ID83C	Signature ID1 (13.96%) & Signature ID2 (86.04%)	11.45	3.09	0.179	1	1
Signature ID83D	Signature ID5 (40.04%) & Signature ID23 (59.96%)	42.09	29.21	0.321	0.96	0.95
Signature ID83E	Signature ID9 (100.00%)	33.06	22.52	0.281	0.97	0.97
Signature ID83F	Signature ID5 (41.80%) & Signature ID8 (58.20%)	48.77	34.55	0.231	0.94	0.93
Signature ID83G	Signature ID6 (74.40%) & Signature ID8 (25.60%)	18.78	8.04	0.055	1	1
Signature ID83H	Signature ID5 (36.34%) & Signature ID10 (26.30%) & Signature ID11 (37.36%)	52.64	41.65	0.312	0.91	0.88
Signature ID83I	Novel signature (named ID24)	-	-	-	-	-
Signature ID83J	Signature ID2 (15.94%) & Signature ID14 (63.26%) & Signature ID19 (20.80%)	53.79	32.28	0.365	0.95	0.94

## Sheet: Supplementary Table 9
Supplementary Table 9. Decomposition of DBS de novo mutational signatures into COSMICv3.4 reference signatures
De novo signature	Decomposition into COSMIC v3.4 reference signatures	L1 Error %	L2 Error %	KL Divergence	Cosine Similarity	Correlation
Signature DSB78A	Signature DBS2 (100.00%)	23.44	6.41	0.508	1	1
Signature DBS78B	Signature DBS4 (44.50%) & Signature DBS9 (29.68%) & Signature DBS11 (25.82%)	33.19	25.49	0.295	0.97	0.96
Signature DBS78C	Signature DBS5 (24.32%) & Signature DBS6 (31.14%) & Signature DBS13 (44.54%)	47.03	37.75	0.339	0.93	0.9

## Sheet: Supplementary Table 10
Supplementary Table 10. Decomposition of CN de novo mutational signatures into COSMICv3.4 reference signatures
De novo signature	Decomposition into COSMIC v3.4 reference signatures	L1 Error %	L2 Error %	KL Divergence	Cosine Similarity	Correlation
Signature CN68A	Signature CN1 (70.94%) & Signature CN9 (29.06%)	20.59	9.06	0.213	1	1
Signature CN68B	Signature CN2 (100.00%)	35.55	17.33	0.244	0.98	0.98
Signature CN68C	Signature CN6 (26.60%) & Signature CN9 (33.78%) & Signature CN20 (39.62%)	34.5	25.49	0.127	0.97	0.96
Signature CN68D	Signature CN7 (33.42%) & Signature CN18 (66.58%)	33.05	25.64	0.206	0.97	0.96

[truncated: 3 more sheets: Supplementary Table 11, Supplementary Table 12, Supplementary Table 13]
